# Supplementary material for: Bile Acid Regulates the Colonization and Dissemination of Candida albicans from the Gastrointestinal Tract by Controlling Host Defense System and Microbiota
Source: J Fungi (Basel). 2021 Nov 30;7(12):1030. doi: 10.3390/jof7121030 (PMC8708873; doi:10.3390/jof7121030)
Supplement: Supplementary file 1 [file jof-07-01030-s001.zip]

Archive with 2 entries (2 files):
- jof-1468224-supplementary/Bile acids levels.xlsx
- jof-1468224-supplementary/Supplementary Materials.pdf
